# Supplementary material for: Engineering of Methylation State Specific 3xMBT Domain Using ELISA Screening
Source: PLoS One. 2016 Apr 25;11(4):e0154207. doi: 10.1371/journal.pone.0154207 (PMC4844143; doi:10.1371/journal.pone.0154207)
Supplement: S1 Table — (XLSX) [file pone.0154207.s004.xlsx]

## Sheet: Sheet1
Primers list
Primer name	sequence 5`-3`
fr-MBTL361-NNS	CTGTTGACCGCATGAACCCGTCCNNSGTCTGCGTGGCCAGTGTGACCGATGTGG
rev-MBTT411-NNS	GGGTCTGGGTAGTCTTGTGGAGGNNSGAGGGGCTTTCCTTGCTTCTGGCACCAGC
pGEX-5prime	GGGCTGGCAAGCCACGTTTGGTG
rev-MBT361-overlap	GGACGGGTTCATGCGGTCAACAG
fr-MBT411-overlap	CCTCCACAAGACTACCCAGACCC
rev-pGEX-3'	CCGGGAGCTGCATGTGTCAGAGG
fr-MBT-T411L	CAAGGAAAGCCCCTCCTCCCTCCACAAGACTACCCAGACC
rev-MBT-T411L	TAGTCTTGTGGAGGGAGGAGGGGCTTTCCTTGCTTCTG
fr-AscI-FLAG	GGCCGGCGCGCCTAGACTACAAAGACCATGACGG
Peptides list
H3K36 UM	biotin-KSAPSTGGVKKPHRYKPGT
H3K36 me2	biotin-KSAPSTGGVK(me2)KPHRYKPGT
H3K36 me3	biotin-KSAPSTGGVK(me3)KPHRYKPGT
RelA UM	biotin-RKRTYETFKSIMKKS
RelA me1	biotin-RKRTYETFK(me1)SIMKKS
RelA me2	biotin-RKRTYETFK(me2)SIMKKS
RelA me3	biotin-RKRTYETFK(me3)SIMKKS
H3 1-20 UM	biotin-ARTKQTARKSTGGKAPRKQLAK
H3K9 me1	biotin-ARTKQTARK(me1)STGGKAPRKQLAK
H3K9 me2	biotin-ARTKQTARK(me2)STGGKAPRKQLAK
H3K9 me3	biotin-ARTKQTARK(me3)STGGKAPRKQLAK
H3 21-44 UM	biotin-ATKAARKSAPSTGGVKKPHRYRPGK
H3K23 me1	biotin-ATK(me1)AARKSAPSTGGVKKPHRYRPGK
H3K23 me2	biotin-ATK(me2)AARKSAPSTGGVKKPHRYRPGK
H3K23 me3	biotin-ATK(me3)AARKSAPSTGGVKKPHRYRPGK
H4 1-23 UM	biotin-SGRGKGGKGLGKGGAKRHRKVLRK
H4K20 me1	biotin-SGRGKGGKGLGKGGAKRHRK(me1)VLRK
H4K20 me2	biotin-SGRGKGGKGLGKGGAKRHRK(me2)VLRK
H4K20 me3	biotin-SGRGKGGKGLGKGGAKRHRK(me3)VLRK
Estrogen receptor (ER)	biotin-SPLMIKRSKKNSLALSLTADQ
FOXO3	biotin-RGRAAKKKAALQTA
TAT	biotin-GISYGRKKRRQRRRP
YAP	biotin-ESVLAATKLDKE
