# Supplementary material for: Engineering of Methylation State Specific 3xMBT Domain Using ELISA Screening
Source: PLoS One. 2016 Apr 25;11(4):e0154207. doi: 10.1371/journal.pone.0154207 (PMC4844143; doi:10.1371/journal.pone.0154207)
Supplement: S2 Table — (XLSX) [file pone.0154207.s005.xlsx]

## Sheet: NNS1
<>NNS1 me1
	1	2	3	4	5	6	7	8	9	10	11	12				average	sd
A	0.34403	0.40414	1.5223	2.7143	2.2598	0.27009	0.40925	2.4637	2.4847	2.8609	0.65385	2.6573		MBTwt	RelA me1	2.66565	0.0696684
B	2.6634	2.6826	2.6256	2.1319	2.6224	0.43069	2.5611	1.0306	1.0249	0.58546	0.33667	2.7322			RelA me2	3.0478	0.00280535
C	2.4312	1.7212	0.59599	2.6618	1.9336	0.33524	0.59697	1.6224	0.78424	1.9702	0.52449	2.5451			me1/me2	0.881436	0.0147352
D	0.20689	0.96446	1.8074	0.54608	1.8773	2.561	0.74671	1.0572	2.6357	0.791	0.36315	2.6555			me2/me1	1.13472	0.0188138
E	0.71332	0.21178	1.4747	0.76476	1.31	2.6136	2.6431	2.6215	0.49237	0.39644	0.71023	2.6665
F	2.7696	0.40172	2.6916	0.33371	1.5435	0.67596	2.6426	2.5874	1.1123	0.55846	0.21779	2.7373
G	0.95396	0.23476	0.21616	0.72876	0.80266	2.6888	2.68	0.24631	2.6839	2.7764	0.78464	0.20717
H	0.60269	0.73433	0.50328	2.6907	1.7359	0.52529	0.6129	2.7469	0.38372	0.67781	0.43364	0.20439
<>NNS1 me2	1	2	3	4	5	6	7	8	9	10	11	12
A	0.49418	0.45363	2.8366	3.0209	3.025	0.37212	1.268	3.0736	3.0892	2.9861	1.4573	2.8572
B	3.0815	3.0412	3.0029	2.8571	3.0302	1.4717	3.0475	2.3596	1.5874	0.61744	0.39893	2.9416
C	3.0739	2.8764	2.6274	2.9874	3.0514	0.56017	1.6122	2.9929	2.967	2.8481	0.98874	2.773
D	0.20631	2.939	3.1511	1.0576	2.9794	3.0328	1.3492	2.214	3.0931	2.018	0.44046	3.0507
E	0.97067	0.20723	2.9959	2.317	2.9701	3.0596	3.0701	3.0463	0.583	0.51884	1.8992	3.0451
F	3.0603	1.0376	2.9844	0.60861	2.7664	0.81781	3.0703	3.0479	1.3186	0.60013	0.48712	3.0476
G	1.1661	0.39056	0.24169	2.5783	2.7003	3.0072	3.0896	0.57424	3.0404	2.9969	1.6501	0.26309
H	0.62034	0.86094	0.47749	2.9165	3.0302	0.54117	2.8606	3.0826	0.41312	2.1581	0.48756	0.23028
NNS1 me1/me2	1	2	3	4	5	6	7	8	9	10	11	12
A	0.696163	0.890902	0.536664	0.898507	0.747041	0.725814	0.322752	0.801568	0.804318	0.958072	0.448672	0.930036
B	0.864319	0.882086	0.874355	0.746176	0.865421	0.292648	0.840394	0.436769	0.645647	0.948205	0.843933	0.928814
C	0.790917	0.598387	0.226836	0.891009	0.633676	0.598461	0.370283	0.542083	0.264321	0.691759	0.530463	0.917815
D	1.00281	0.328159	0.573577	0.516339	0.630093	0.844434	0.553446	0.477507	0.852122	0.391972	0.824479	0.870456
E	0.734874	1.02196	0.492239	0.330065	0.441063	0.854229	0.860917	0.860552	0.844545	0.764089	0.373963	0.875669
F	0.905009	0.387163	0.90189	0.548315	0.557945	0.826549	0.860698	0.848912	0.843546	0.930565	0.447097	0.898182
G	0.818077	0.601086	0.894369	0.282651	0.297248	0.894121	0.867426	0.428932	0.882746	0.926424	0.475511	0.787449
H	0.971548	0.85294	1.05401	0.922578	0.572866	0.970656	0.214256	0.891098	0.928834	0.314077	0.889408	0.887572
NNS 1 me2/me1	1	2	3	4	5	6	7	8	9	10	11	12
A	1.43644	1.12246	1.86336	1.11296	1.33861	1.37776	3.09835	1.24755	1.24329	1.04376	2.2288	1.07523
B	1.15698	1.13368	1.1437	1.34017	1.15551	3.41707	1.18992	2.28954	1.54883	1.05462	1.18493	1.07664
C	1.26436	1.67116	4.40846	1.12232	1.57809	1.67095	2.70064	1.84474	3.78328	1.44559	1.88515	1.08954
D	0.997197	3.0473	1.74344	1.93671	1.58707	1.18422	1.80686	2.09421	1.17354	2.5512	1.21289	1.14882
E	1.36078	0.978515	2.03153	3.02971	2.26725	1.17065	1.16155	1.16204	1.18407	1.30875	2.67406	1.14198
F	1.10496	2.58289	1.10878	1.82377	1.79229	1.20985	1.16185	1.17798	1.18547	1.07462	2.23665	1.11336
G	1.22238	1.66366	1.11811	3.53793	3.36419	1.11842	1.15284	2.33137	1.13283	1.07942	2.103	1.26992
H	1.02929	1.17242	0.948756	1.08392	1.74561	1.03023	4.66732	1.12221	1.07662	3.18393	1.12434	1.12667
Normalized to wt
NNS 1 me2/me1	1	2	3	4	5	6	7	8	9	10	11	12
A	1.2659	0.989191	1.64213	0.980819	1.17968	1.21419	2.73049	1.09944	1.09568	0.91984	1.96418
B	1.01961	0.999078	1.00791	1.18105	1.01832	3.01138	1.04864	2.01771	1.36495	0.929411	1.04425
C	1.11424	1.47275	3.88506	0.989073	1.39073	1.47256	2.38	1.62572	3.3341	1.27396	1.66133
D	0.878802	2.6855	1.53645	1.70677	1.39864	1.04363	1.59234	1.84557	1.03421	2.2483	1.06888
E	1.19922	0.862339	1.79033	2.67	1.99807	1.03166	1.02364	1.02408	1.04349	1.15336	2.35658
F	0.973772	2.27623	0.97714	1.60724	1.5795	1.06621	1.02391	1.03812	1.04472	0.94703	1.9711
G	1.07725	1.46614	0.985357	3.11788	2.96477	0.985631	1.01596	2.05457	0.998332	0.951263	1.85332
H	0.907081	1.03322	0.836113	0.955228	1.53836	0.907915	4.11318	0.988974	0.948795	2.80591	0.990853

## Sheet: NNS2
<>NNS2 me1	1	2	3	4	5	6	7	8	9	10	11	12				average	sd
A	0.49976	3.1396	0.49369	3.1159	3.1663	0.22194	1.7887	0.57619	0.86884	3.127	0.59572	3.1588		MBTwt	RelA me1	3.20042	0.0731215
B	2.0166	0.21864	1.6718	0.23213	0.92193	0.56567	3.0883	3.1245	0.44682	3.1051	0.23504	3.1778			RelA me2	2.98397	0.00782901
C	1.7599	0.76536	3.0278	0.21455	1.1662	3.0602	0.7174	3.0804	0.39539	1.0147	0.88132	3.3004			me1/me2	1.06851	0.0256125
D	0.22985	0.55159	0.59766	1.5706	3.0027	1.5666	3.2081	1.5074	0.57254	0.64256	0.58985	3.1161			me2/me1	0.936243	0.0223115
E	3.2171	0.41439	3.0542	1.6955	0.60871	0.65234	0.66146	2.9501	0.3914	1.1165	2.9738	3.169
F	1.0713	3.1396	0.54507	0.65448	1.4146	2.9453	0.96713	0.54613	0.44259	0.48354	3.0662	3.2804
G	1.0336	0.44967	3.0985	1.3088	0.9661	0.57328	0.9453	0.60278	0.62105	3.0951	3.1904	0.20851
H	3.2393	1.2457	3.1457	0.56529	3.1087	0.43666	0.71779	1.8602	0.98669	0.91973	1.7117	0.20297
<>NNS2 me2	1	2	3	4	5	6	7	8	9	10	11	12
A	0.48889	3.0494	0.54861	3.0476	3.0644	0.36162	3.0702	0.70505	1.5898	3.0665	0.66167	2.8926
B	3.1563	0.38367	3.0611	0.41026	0.86466	0.58883	3.0441	3.0067	0.70129	3.0483	0.39187	3.0393
C	3.1162	0.92607	3.0247	0.22736	2.4745	3.0256	1.2082	3.0576	0.54131	2.2363	2.3177	2.9189
D	0.25675	0.52042	0.54319	2.8588	3.0491	3.0312	3.0483	2.5274	0.79463	0.72955	1.2166	2.9807
E	3.0709	0.54671	3.0052	2.9192	0.84412	0.71248	0.74222	3.0555	0.47968	2.3887	2.9957	2.9783
F	2.4931	2.8987	0.54246	0.59501	2.583	3.0215	1.925	0.59072	0.45589	0.536	2.7861	2.9929
G	2.6253	0.44006	2.8835	2.3635	1.5705	0.58842	1.4136	0.59837	0.62172	3.0298	3.0123	0.44949
H	3.0233	0.90454	3.0509	0.67437	3.0587	0.4905	0.92312	3.06	1.3077	3.0679	2.9974	0.31676
NNS2 me1/me2	1	2	3	4	5	6	7	8	9	10	11	12
A	1.02223	1.02958	0.899892	1.02241	1.03325	0.613738	0.5826	0.817233	0.546509	1.01973	0.900328	1.09203
B	0.638913	0.569865	0.546144	0.565812	1.06623	0.960668	1.01452	1.03918	0.63714	1.01863	0.599791	1.04557
C	0.564758	0.82646	1.00102	0.943658	0.471287	1.01144	0.593776	1.00746	0.730432	0.453741	0.380256	1.1307
D	0.895229	1.05989	1.10028	0.549391	0.984782	0.516825	1.05242	0.596423	0.720511	0.880762	0.484835	1.04543
E	1.04761	0.75797	1.01631	0.58081	0.721118	0.915591	0.891191	0.965505	0.815961	0.467409	0.99269	1.06403
F	0.429706	1.08311	1.00481	1.09995	0.547658	0.974781	0.502405	0.924516	0.970826	0.902127	1.10053	1.09606
G	0.393707	1.02184	1.07456	0.553755	0.615154	0.97427	0.668718	1.00737	0.998922	1.02155	1.05912	0.463881
H	1.07145	1.37716	1.03107	0.838249	1.01635	0.890234	0.77757	0.607908	0.754523	0.299791	0.571062	0.640769
NNS2 me2/me1	1	2	3	4	5	6	7	8	9	10	11	12
A	0.97825	0.97127	1.11124	0.97808	0.967817	1.62936	1.71644	1.22364	1.8298	0.980652	1.11071	0.915727
B	1.56516	1.7548	1.83102	1.76737	0.93788	1.04094	0.985688	0.962298	1.56951	0.981708	1.66725	0.956416
C	1.77067	1.20998	0.998976	1.05971	2.12185	0.988694	1.68414	0.992598	1.36905	2.2039	2.62981	0.884408
D	1.11703	0.943491	0.908861	1.8202	1.01545	1.93489	0.950189	1.67666	1.3879	1.13538	2.06256	0.956548
E	0.954555	1.31931	0.983957	1.72173	1.38674	1.09219	1.12209	1.03573	1.22555	2.13945	1.00736	0.939823
F	2.32717	0.92327	0.995212	0.909134	1.82596	1.02587	1.99043	1.08165	1.03005	1.10849	0.908649	0.912358
G	2.53996	0.978629	0.930612	1.80585	1.62561	1.02641	1.4954	0.992684	1.00108	0.978902	0.944176	2.15572
H	0.933319	0.72613	0.969864	1.19296	0.983916	1.1233	1.28606	1.64498	1.32534	3.33565	1.75112	1.56062
normalized to wt
NNS2 me2/me1	1	2	3	4	5	6	7	8	9	10	11	12
A	1.04487	1.03741	1.18692	1.04469	1.03372	1.74032	1.83333	1.30697	1.9544	1.04743	1.18634
B	1.67174	1.8743	1.95571	1.88773	1.00175	1.11183	1.05281	1.02783	1.67639	1.04856	1.78079
C	1.89125	1.29238	1.067	1.13187	2.26634	1.05602	1.79882	1.06019	1.46228	2.35399	2.80889
D	1.1931	1.00774	0.970753	1.94415	1.0846	2.06665	1.01489	1.79084	1.48242	1.2127	2.20302
E	1.01956	1.40916	1.05096	1.83898	1.48117	1.16657	1.19851	1.10626	1.30901	2.28515	1.07596
F	2.48565	0.986144	1.06298	0.971045	1.9503	1.09573	2.12597	1.15531	1.1002	1.18398	0.970527
G	2.71292	1.04527	0.993985	1.92883	1.73631	1.09631	1.59723	1.06028	1.06925	1.04556	1.00847
H	0.996877	0.775578	1.03591	1.2742	1.05092	1.19979	1.37364	1.75701	1.41559	3.56281	1.87037

## Sheet: NNS3
<>NNS3me1	1	2	3	4	5	6	7	8	9	10	11	12
A	0.59958	2.8136	0.63209	2.4214	2.1107	0.37996	0.43206	2.0413	0.92109	1.5312	0.36392	2.4616
B	2.4797	0.47308	0.47429	0.5246	0.35983	0.27254	0.6781	2.1609	0.53656	0.62534	0.35273	2.7174				average	sd
C	0.54968	1.8612	2.274	0.45919	0.50149	0.35142	2.3254	0.44775	2.5347	0.23451	0.54003	2.5332		MBTwt	RelA me1	2.61395	0.129447
D	3.0524	0.5296	0.35541	2.3934	2.1953	0.79004	0.49914	0.47663	2.5476	0.43152	1.8332	2.5066			RelA me2	2.9733	0.00664304
E	2.9302	0.20367	0.21149	0.83152	0.6757	0.42652	0.64204	0.24971	2.707	2.6033	0.27103	2.6892			me1/me2	0.893611	0.0442836
F	2.9182	0.49643	0.59121	1.2652	0.53409	2.1364	0.46924	0.49381	0.2297	0.53053	0.74846	2.7757			me2/me1	1.12092	0.0564913
G	0.72707	0.91245	0.49021	0.48354	0.50161	1.5189	1.2024	0.57511	2.6956	0.56368	0.42687	0.26369
H	0.95196	2.1244	0.56625	0.48826	2.934	0.37717	2.687	0.38202	0.29757	0.25515	0.53279	0.21069
<>NNS3me2	1	2	3	4	5	6	7	8	9	10	11	12
A	2.8321	3.0182	0.77126	2.9751	2.9762	0.41978	0.55527	2.9721	2.4131	2.6904	0.52562	2.7489
B	2.6174	0.70942	0.73379	1.7492	0.37324	0.33511	1.4734	2.9547	1.0523	1.7159	0.36469	2.8225
C	1.1882	2.9128	2.9948	1.0668	0.59798	0.62081	3.0378	1.0779	2.9601	0.31836	1.171	2.6633
D	3.0807	1.4747	0.48615	3.0229	2.9936	0.81967	0.86278	0.74239	2.9629	0.53945	2.8366	2.9657
E	3.0677	0.21439	0.23232	2.4151	1.3262	0.73961	2.1605	0.37653	3.0053	3.1087	0.6036	2.9762
F	3.0777	0.53143	0.69649	2.6299	2.3379	2.9752	0.6517	1.0739	0.25162	0.63347	1.2664	2.978
G	2.4103	2.612	0.50514	0.55172	0.72968	2.3847	2.4211	1.7703	3.0461	0.75722	0.54736	0.33481
H	2.7811	2.9987	1.6976	0.56734	2.9767	0.58499	3.0954	0.46631	0.42056	0.40693	2.3244	0.21181
NNS3 me1/me2	1	2	3	4	5	6	7	8	9	10	11	12
A	0.211709	0.932211	0.819555	0.813889	0.709193	0.905141	0.778108	0.686821	0.381704	0.569135	0.692363	0.895485
B	0.947391	0.666855	0.646357	0.299909	0.964071	0.813285	0.460228	0.731343	0.509893	0.364438	0.967205	0.962764
C	0.462616	0.638973	0.759316	0.430437	0.83864	0.566067	0.765488	0.415391	0.856289	0.736619	0.46117	0.951151
D	0.990814	0.359124	0.731071	0.791756	0.733331	0.963851	0.578525	0.642021	0.859833	0.799926	0.646267	0.845197
E	0.955178	0.949998	0.910339	0.3443	0.509501	0.576682	0.297172	0.663188	0.900742	0.837424	0.449023	0.903568
F	0.948176	0.93414	0.848842	0.481083	0.228449	0.718069	0.720025	0.459829	0.912885	0.837498	0.591014	0.932069
G	0.301651	0.34933	0.970444	0.876423	0.687438	0.636935	0.496634	0.324866	0.884935	0.744407	0.779871	0.787581
H	0.342296	0.70844	0.333559	0.860613	0.985655	0.644746	0.868062	0.81924	0.707557	0.627012	0.229216	0.994712
NNS3 me2/me1	1	2	3	4	5	6	7	8	9	10	11	12
A	4.72347	1.07272	1.22017	1.22867	1.41005	1.1048	1.28517	1.45598	2.61983	1.75705	1.44433	1.11671
B	1.05553	1.49958	1.54713	3.33435	1.03727	1.22958	2.17284	1.36735	1.9612	2.74395	1.03391	1.03868
C	2.16162	1.56501	1.31697	2.32322	1.19241	1.76658	1.30636	2.40737	1.16783	1.35755	2.1684	1.05136
D	1.00927	2.78455	1.36786	1.26301	1.36364	1.0375	1.72853	1.55758	1.16302	1.25012	1.54735	1.18316
E	1.04693	1.05263	1.09849	2.90444	1.96271	1.73406	3.36506	1.50787	1.1102	1.19414	2.22706	1.10672
F	1.05466	1.0705	1.17808	2.07864	4.37735	1.39262	1.38884	2.17472	1.09543	1.19403	1.69201	1.07288
G	3.31509	2.86262	1.03046	1.141	1.45468	1.57002	2.01356	3.07819	1.13003	1.34335	1.28226	1.26971
H	2.92145	1.41155	2.99797	1.16196	1.01455	1.551	1.15199	1.22064	1.41331	1.59487	4.36269	1.00532
normalized to wt
NNS3 me2/me1	1	2	3	4	5	6	7	8	9	10	11
A	4.21392	0.956997	1.08855	1.09613	1.25794	0.985619	1.14653	1.29892	2.33721	1.56751	1.28852
B	0.941664	1.33781	1.38023	2.97465	0.925371	1.09694	1.93844	1.21984	1.74963	2.44794	0.922373
C	1.92843	1.39618	1.1749	2.0726	1.06377	1.576	1.16543	2.14767	1.04185	1.21111	1.93448
D	0.900395	2.48417	1.2203	1.12677	1.21654	0.925582	1.54207	1.38956	1.03755	1.11526	1.38043
E	0.933987	0.93908	0.97999	2.59112	1.75098	1.54699	3.00205	1.34521	0.990432	1.06532	1.98681
F	0.940885	0.955022	1.05099	1.85441	3.90514	1.24239	1.23902	1.94012	0.977258	1.06522	1.50948
G	2.95747	2.55381	0.919295	1.01791	1.29775	1.40065	1.79634	2.74613	1.00812	1.19844	1.14394
H	2.60629	1.25928	2.67456	1.03661	0.905107	1.38368	1.02772	1.08896	1.26085	1.42282	3.89206

## Sheet: NNS4
<>NNS4me1	1	2	3	4	5	6	7	8	9	10	11	12
A	0.62186	0.51493	3.188	1.7406	1.5946	0.23154	0.79973	3.2226	0.62776	0.80225	3.1606	3.215
B	0.22577	0.22154	0.79753	1.3273	0.23284	0.4243	0.26144	2.2466	3.1555	2.2466	0.38485	3.2392				average	sd
C	0.99207	3.1415	2.9801	0.50984	0.50471	1.4517	0.76896	0.21664	0.81513	2.9868	0.92283	3.2578		MBTwt	RelA me1	3.26077	0.0467787
D	0.88401	1.0565	2.1013	2.6245	2.9968	0.70363	1.6203	2.9997	0.60256	3.2139	3.2197	3.3508			RelA me2	3.22367	0.0108786
E	0.91451	2.5151	0.67051	0.29912	1.7152	0.99594	1.5601	3.0503	2.7351	2.3253	0.54552	3.2569			me1/me2	1.01881	0.0205431
F	1.8131	3.1215	0.22139	0.58388	0.22803	2.8598	0.54618	2.963	0.75179	2.1226	2.5482	3.2449			me2/me1	0.981797	0.0195692
G	1.1621	0.4783	1.0302	3.2282	2.1417	1.8643	0.62308	3.164	0.47261	3.2116	0.46671	1.9405
H	0.48199	2.2644	0.20966	0.87038	0.56285	0.97094	0.79296	2.6015	0.42936	0.21329	1.5796	0.20444
<>NNS4me2	1	2	3	4	5	6	7	8	9	10	11	12
A	1.3542	0.72332	3.2089	3.1142	3.2366	1.0404	3.09	3.2225	1.8254	3.0091	3.2531	3.1562
B	0.22542	0.21376	1.8977	1.4889	0.31462	0.81478	0.39165	3.2357	3.2232	3.2138	0.69196	3.1352
C	3.1052	3.2144	3.133	2.5699	0.64041	3.2421	1.3192	0.48495	1.1629	3.2259	1.7713	3.1273
D	3.1337	2.9501	3.1928	3.2409	3.25	1.0169	3.2257	3.2542	1.2709	3.2596	3.2181	3.2141
E	2.8291	3.1821	1.3394	0.33208	3.1853	2.4864	3.2598	3.3002	3.2312	3.2552	2.6901	3.2355
F	3.2023	3.189	0.49265	0.609	0.28459	3.236	0.93401	3.0783	1.1692	3.2097	3.2315	3.2214
G	3.2162	0.49134	2.551	3.1907	3.2316	3.1952	1.0251	3.2602	0.80298	3.2575	0.76986	3.1681
H	0.59843	3.1993	0.26308	1.8997	0.78748	3.2693	1.2548	3.296	0.75781	0.30836	2.4125	0.26436
NNS4 me1/me2	1	2	3	4	5	6	7	8	9	10	11	12
A	0.459208	0.711898	0.993487	0.558924	0.492678	0.222549	0.258812	1.00003	0.343903	0.266608	0.971566	1.01863
B	1.00155	1.0364	0.420261	0.891463	0.740067	0.520754	0.667535	0.694317	0.978996	0.699048	0.556174	1.03317
C	0.319487	0.977321	0.951197	0.198389	0.788104	0.447765	0.582899	0.446726	0.700946	0.925881	0.52099	1.04173
D	0.282098	0.358123	0.658137	0.809806	0.922092	0.691936	0.50231	0.921793	0.474121	0.98598	1.0005	1.04253
E	0.323251	0.79039	0.500605	0.900747	0.538474	0.400555	0.478588	0.924277	0.846466	0.714334	0.202788	1.00661
F	0.566187	0.978833	0.449386	0.958752	0.801258	0.883745	0.584769	0.962544	0.642995	0.661308	0.78855	1.00729
G	0.361327	0.97346	0.403842	1.01175	0.662737	0.583469	0.607824	0.970493	0.58857	0.985909	0.606227	0.612512
H	0.805424	0.70778	0.796944	0.458167	0.714748	0.296987	0.631941	0.78929	0.56658	0.691692	0.654756	0.773339
NNS4 me2/me1	1	2	3	4	5	6	7	8	9	10	11	12
A	2.17766	1.4047	1.00656	1.78915	2.02973	4.49339	3.8638	0.999969	2.9078	3.75083	1.02927	0.981711
B	0.99845	0.964882	2.37947	1.12175	1.35123	1.92029	1.49805	1.44027	1.02145	1.43052	1.798	0.967893
C	3.13002	1.02321	1.05131	5.0406	1.26887	2.23331	1.71556	2.23851	1.42664	1.08005	1.91942	0.959942
D	3.54487	2.79233	1.51944	1.23486	1.08449	1.44522	1.9908	1.08484	2.10917	1.01422	0.999503	0.959204
E	3.09357	1.2652	1.99758	1.11019	1.8571	2.49654	2.08948	1.08193	1.18138	1.39991	4.93126	0.993429
F	1.7662	1.02162	2.22526	1.04302	1.24804	1.13155	1.71008	1.03891	1.55522	1.51215	1.26815	0.992758
G	2.76758	1.02726	2.47622	0.988384	1.50889	1.71389	1.64521	1.0304	1.69903	1.01429	1.64955	1.63262
H	1.24158	1.41287	1.25479	2.18261	1.39909	3.36715	1.58243	1.26696	1.76498	1.44573	1.52729	1.29309
normalized to wt
NNS4 me2/me1	1	2	3	4	5	6	7	8	9	10	11
A	2.21804	1.43074	1.02522	1.82232	2.06736	4.5767	3.93544	1.01851	2.96171	3.82037	1.04835
B	1.01696	0.982772	2.42359	1.14255	1.37628	1.9559	1.52582	1.46697	1.04039	1.45704	1.83134
C	3.18805	1.04218	1.0708	5.13406	1.29239	2.27472	1.74737	2.28001	1.45309	1.10008	1.95501
D	3.61059	2.8441	1.54761	1.25776	1.1046	1.47201	2.02771	1.10496	2.14827	1.03302	1.01803
E	3.15093	1.28866	2.03462	1.13077	1.89153	2.54282	2.12822	1.10199	1.20329	1.42586	5.02269
F	1.79895	1.04057	2.26652	1.06236	1.27118	1.15253	1.74178	1.05818	1.58406	1.54019	1.29166
G	2.81889	1.04631	2.52213	1.00671	1.53687	1.74566	1.67572	1.04951	1.73053	1.0331	1.68013
H	1.2646	1.43906	1.27806	2.22308	1.42503	3.42958	1.61176	1.29045	1.7977	1.47254	1.5556

## Sheet: Normalized to wt summary
																			Decending order of the results to generate figure 4B
															Plate	clone	value/wt			value/wt
															<>NNS1 me2/me1	A1	1.2659		1	5.13406
	NNS 1 me2/me1	1	2	3	4	5	6	7	8	9	10	11				A2	0.989191		2	5.02269
	A	1.2659	0.989191	1.64213	0.980819	1.17968	1.21419	2.73049	1.09944	1.09568	0.91984	1.96418				A3	1.64213		3	4.5767
	B	1.01961	0.999078	1.00791	1.18105	1.01832	3.01138	1.04864	2.01771	1.36495	0.929411	1.04425				A4	0.980819		4	4.21392
	C	1.11424	1.47275	3.88506	0.989073	1.39073	1.47256	2.38	1.62572	3.3341	1.27396	1.66133				A5	1.17968		5	4.11318
	D	0.878802	2.6855	1.53645	1.70677	1.39864	1.04363	1.59234	1.84557	1.03421	2.2483	1.06888				A6	1.21419		6	3.93544
	E	1.19922	0.862339	1.79033	2.67	1.99807	1.03166	1.02364	1.02408	1.04349	1.15336	2.35658				A7	2.73049		7	3.90514
	F	0.973772	2.27623	0.97714	1.60724	1.5795	1.06621	1.02391	1.03812	1.04472	0.94703	1.9711				A8	1.09944		8	3.89206
	G	1.07725	1.46614	0.985357	3.11788	2.96477	0.985631	1.01596	2.05457	0.998332	0.951263	1.85332				A9	1.09568		9	3.88506
	H	0.907081	1.03322	0.836113	0.955228	1.53836	0.907915	4.11318	0.988974	0.948795	2.80591	0.990853				A10	0.91984		10	3.82037
																A11	1.96418		11	3.61059
																A12			12	3.56281
	NNS2 me2/me1	1	2	3	4	5	6	7	8	9	10	11				B1	1.01961		13	3.42958
	A	1.04487	1.03741	1.18692	1.04469	1.03372	1.74032	1.83333	1.30697	1.9544	1.04743	1.18634				B2	0.999078		14	3.3341
	B	1.67174	1.8743	1.95571	1.88773	1.00175	1.11183	1.05281	1.02783	1.67639	1.04856	1.78079				B3	1.00791		15	3.18805
	C	1.89125	1.29238	1.067	1.13187	2.26634	1.05602	1.79882	1.06019	1.46228	2.35399	2.80889				B4	1.18105		16	3.15093
	D	1.1931	1.00774	0.970753	1.94415	1.0846	2.06665	1.01489	1.79084	1.48242	1.2127	2.20302				B5	1.01832		17	3.11788
	E	1.01956	1.40916	1.05096	1.83898	1.48117	1.16657	1.19851	1.10626	1.30901	2.28515	1.07596				B6	3.01138		18	3.01138
	F	2.48565	0.986144	1.06298	0.971045	1.9503	1.09573	2.12597	1.15531	1.1002	1.18398	0.970527				B7	1.04864		19	3.00205
	G	2.71292	1.04527	0.993985	1.92883	1.73631	1.09631	1.59723	1.06028	1.06925	1.04556	1.00847				B8	2.01771		20	2.97465
	H	0.996877	0.775578	1.03591	1.2742	1.05092	1.19979	1.37364	1.75701	1.41559	3.56281	1.87037				B9	1.36495		21	2.96477
																B10	0.929411		22	2.96171
																B11	1.04425		23	2.95747
	NNS3 me2/me1	1	2	3	4	5	6	7	8	9	10	11				B12			24	2.8441
	A	4.21392	0.956997	1.08855	1.09613	1.25794	0.985619	1.14653	1.29892	2.33721	1.56751	1.28852				C1	1.11424		25	2.81889
	B	0.941664	1.33781	1.38023	2.97465	0.925371	1.09694	1.93844	1.21984	1.74963	2.44794	0.922373				C2	1.47275		26	2.80889
	C	1.92843	1.39618	1.1749	2.0726	1.06377	1.576	1.16543	2.14767	1.04185	1.21111	1.93448				C3	3.88506		27	2.80591
	D	0.900395	2.48417	1.2203	1.12677	1.21654	0.925582	1.54207	1.38956	1.03755	1.11526	1.38043				C4	0.989073		28	2.74613
	E	0.933987	0.93908	0.97999	2.59112	1.75098	1.54699	3.00205	1.34521	0.990432	1.06532	1.98681				C5	1.39073		29	2.73049
	F	0.940885	0.955022	1.05099	1.85441	3.90514	1.24239	1.23902	1.94012	0.977258	1.06522	1.50948				C6	1.47256		30	2.71292
	G	2.95747	2.55381	0.919295	1.01791	1.29775	1.40065	1.79634	2.74613	1.00812	1.19844	1.14394				C7	2.38		31	2.6855
	H	2.60629	1.25928	2.67456	1.03661	0.905107	1.38368		1.08896	1.26085	1.42282	3.89206				C8	1.62572		32	2.67456
																C9	3.3341		33	2.67
																C10	1.27396		34	2.60629
	NNS4 me2/me1	1	2	3	4	5	6	7	8	9	10	11				C11	1.66133		35	2.59112
	A	2.21804	1.43074	1.02522	1.82232	2.06736	4.5767	3.93544	1.01851	2.96171	3.82037	1.04835				C12			36	2.55381
	B	1.01696	0.982772	2.42359	1.14255	1.37628	1.9559	1.52582	1.46697	1.04039	1.45704	1.83134				D1	0.878802		37	2.54282
	C	3.18805	1.04218	1.0708	5.13406	1.29239	2.27472	1.74737	2.28001	1.45309	1.10008	1.95501				D2	2.6855		38	2.52213
	D	3.61059	2.8441	1.54761	1.25776	1.1046	1.47201	2.02771	1.10496	2.14827	1.03302	1.01803				D3	1.53645		39	2.48565
	E	3.15093	1.28866	2.03462	1.13077	1.89153	2.54282	2.12822	1.10199	1.20329	1.42586	5.02269				D4	1.70677		40	2.48417
	F	1.79895	1.04057	2.26652	1.06236	1.27118	1.15253	1.74178	1.05818	1.58406	1.54019	1.29166				D5	1.39864		41	2.44794
	G	2.81889	1.04631	2.52213	1.00671	1.53687	1.74566	1.67572	1.04951	1.73053	1.0331	1.68013				D6	1.04363		42	2.42359
	H	1.2646	1.43906	1.27806	2.22308	1.42503	3.42958	1.61176	1.29045	1.7977	1.47254	1.5556				D7	1.59234		43	2.38
																D8	1.84557		44	2.35658
																D9	1.03421		45	2.35399
																D10	2.2483		46	2.33721
																D11	1.06888		47	2.28515
																D12			48	2.28001
																E1	1.19922		49	2.27623
																E2	0.862339		50	2.27472
																E3	1.79033		51	2.26652
																E4	2.67		52	2.26634
																E5	1.99807		53	2.2483
																E6	1.03166		54	2.22308
																E7	1.02364		55	2.21804
																E8	1.02408		56	2.20302
																E9	1.04349		57	2.14827
																E10	1.15336		58	2.14767
																E11	2.35658		59	2.12822
																E12			60	2.12597
																F1	0.973772		61	2.0726
																F2	2.27623		62	2.06736
																F3	0.97714		63	2.06665
																F4	1.60724		64	2.05457
																F5	1.5795		65	2.03462
																F6	1.06621		66	2.02771
																F7	1.02391		67	2.01771
																F8	1.03812		68	1.99807
																F9	1.04472		69	1.98681
																F10	0.94703		70	1.9711
																F11	1.9711		71	1.96418
																F12			72	1.9559
																G1	1.07725		73	1.95571
																G2	1.46614		74	1.95501
																G3	0.985357		75	1.9544
																G4	3.11788		76	1.9503
																G5	2.96477		77	1.94415
																G6	0.985631		78	1.94012
																G7	1.01596		79	1.93844
																G8	2.05457		80	1.93448
																G9	0.998332		81	1.92883
																G10	0.951263		82	1.92843
																G11	1.85332		83	1.89153
																G12			84	1.89125
																H1	0.907081		85	1.88773
																H2	1.03322		86	1.8743
																H3	0.836113		87	1.87037
																H4	0.955228		88	1.85441
																H5	1.53836		89	1.85332
																H6	0.907915		90	1.84557
																H7	4.11318		91	1.83898
																H8	0.988974		92	1.83333
																H9	0.948795		93	1.83134
																H10	2.80591		94	1.82232
																H11	0.990853		95	1.79895
																H12			96	1.79882
															<>NNS2 me2/me1	A1			97	1.7977
																A2	1.04487		98	1.79634
																A3	1.03741		99	1.79084
																A4	1.18692		100	1.79033
																A5	1.04469		101	1.78079
																A6	1.03372		102	1.75701
																A7	1.74032		103	1.75098
																A8	1.83333		104	1.74963
																A9	1.30697		105	1.74737
																A10	1.9544		106	1.74566
																A11	1.04743		107	1.74178
																A12			108	1.74032
																B1	1.67174		109	1.73631
																B2	1.8743		110	1.73053
																B3	1.95571		111	1.70677
																B4	1.88773		112	1.68013
																B5	1.00175		113	1.67639
																B6	1.11183		114	1.67572
																B7	1.05281		115	1.67174
																B8	1.02783		116	1.66133
																B9	1.67639		117	1.64213
																B10	1.04856		118	1.62572
																B11	1.78079		119	1.61176
																B12			120	1.60724
																C1	1.89125		121	1.59723
																C2	1.29238		122	1.59234
																C3	1.067		123	1.58406
																C4	1.13187		124	1.5795
																C5	2.26634		125	1.576
																C6	1.05602		126	1.56751
																C7	1.79882		127	1.5556
																C8	1.06019		128	1.54761
																C9	1.46228		129	1.54699
																C10	2.35399		130	1.54207
																C11	2.80889		131	1.54019
																C12			132	1.53836
																D1	1.1931		133	1.53687
																D2	1.00774		134	1.53645
																D3	0.970753		135	1.52582
																D4	1.94415		136	1.50948
																D5	1.0846		137	1.48242
																D6	2.06665		138	1.48117
																D7	1.01489		139	1.47275
																D8	1.79084		140	1.47256
																D9	1.48242		141	1.47254
																D10	1.2127		142	1.47201
																D11	2.20302		143	1.46697
																D12			144	1.46614
																E1	1.01956		145	1.46228
																E2	1.40916		146	1.45704
																E3	1.05096		147	1.45309
																E4	1.83898		148	1.43906
																E5	1.48117		149	1.43074
																E6	1.16657		150	1.42586
																E7	1.19851		151	1.42503
																E8	1.10626		152	1.42282
																E9	1.30901		153	1.41559
																E10	2.28515		154	1.40916
																E11	1.07596		155	1.40065
																E12			156	1.39864
																F1	2.48565		157	1.39618
																F2	0.986144		158	1.39073
																F3	1.06298		159	1.38956
																F4	0.971045		160	1.38368
																F5	1.9503		161	1.38043
																F6	1.09573		162	1.38023
																F7	2.12597		163	1.37628
																F8	1.15531		164	1.37364
																F9	1.1002		165	1.36495
																F10	1.18398		166	1.34521
																F11	0.970527		167	1.33781
																F12			168	1.30901
																G1	2.71292		169	1.30697
																G2	1.04527		170	1.29892
																G3	0.993985		171	1.29775
																G4	1.92883		172	1.29239
																G5	1.73631		173	1.29238
																G6	1.09631		174	1.29166
																G7	1.59723		175	1.29045
																G8	1.06028		176	1.28866
																G9	1.06925		177	1.28852
																G10	1.04556		178	1.27806
																G11	1.00847		179	1.2742
																G12			180	1.27396
																H1	0.996877		181	1.27118
																H2	0.775578		182	1.2659
																H3	1.03591		183	1.2646
																H4	1.2742		184	1.26085
																H5	1.05092		185	1.25928
																H6	1.19979		186	1.25794
																H7	1.37364		187	1.25776
																H8	1.75701		188	1.24239
																H9	1.41559		189	1.23902
																H10	3.56281		190	1.2203
																H11	1.87037		191	1.21984
																H12			192	1.21654
															NNS3 me2/me1	A1	4.21392		193	1.21419
																A2	0.956997		194	1.2127
																A3	1.08855		195	1.21111
																A4	1.09613		196	1.20329
																A5	1.25794		197	1.19979
																A6	0.985619		198	1.19922
																A7	1.14653		199	1.19851
																A8	1.29892		200	1.19844
																A9	2.33721		201	1.1931
																A10	1.56751		202	1.18692
																A11	1.28852		203	1.18398
																A12			204	1.18105
																B1	0.941664		205	1.17968
																B2	1.33781		206	1.1749
																B3	1.38023		207	1.16657
																B4	2.97465		208	1.16543
																B5	0.925371		209	1.15531
																B6	1.09694		210	1.15336
																B7	1.93844		211	1.15253
																B8	1.21984		212	1.14653
																B9	1.74963		213	1.14394
																B10	2.44794		214	1.14255
																B11	0.922373		215	1.13187
																B12			216	1.13077
																C1	1.92843		217	1.12677
																C2	1.39618		218	1.11526
																C3	1.1749		219	1.11424
																C4	2.0726		220	1.11183
																C5	1.06377		221	1.10626
																C6	1.576		222	1.10496
																C7	1.16543		223	1.1046
																C8	2.14767		224	1.10199
																C9	1.04185		225	1.1002
																C10	1.21111		226	1.10008
																C11	1.93448		227	1.09944
																C12			228	1.09694
																D1	0.900395		229	1.09631
																D2	2.48417		230	1.09613
																D3	1.2203		231	1.09573
																D4	1.12677		232	1.09568
																D5	1.21654		233	1.08896
																D6	0.925582		234	1.08855
																D7	1.54207		235	1.0846
																D8	1.38956		236	1.07725
																D9	1.03755		237	1.07596
																D10	1.11526		238	1.0708
																D11	1.38043		239	1.06925
																D12			240	1.06888
																E1	0.933987		241	1.067
																E2	0.93908		242	1.06621
																E3	0.97999		243	1.06532
																E4	2.59112		244	1.06522
																E5	1.75098		245	1.06377
																E6	1.54699		246	1.06298
																E7	3.00205		247	1.06236
																E8	1.34521		248	1.06028
																E9	0.990432		249	1.06019
																E10	1.06532		250	1.05818
																E11	1.98681		251	1.05602
																E12			252	1.05281
																F1	0.940885		253	1.05099
																F2	0.955022		254	1.05096
																F3	1.05099		255	1.05092
																F4	1.85441		256	1.04951
																F5	3.90514		257	1.04864
																F6	1.24239		258	1.04856
																F7	1.23902		259	1.04835
																F8	1.94012		260	1.04743
																F9	0.977258		261	1.04631
																F10	1.06522		262	1.04556
																F11	1.50948		263	1.04527
																F12			264	1.04487
																G1	2.95747		265	1.04472
																G2	2.55381		266	1.04469
																G3	0.919295		267	1.04425
																G4	1.01791		268	1.04363
																G5	1.29775		269	1.04349
																G6	1.40065		270	1.04218
																G7	1.79634		271	1.04185
																G8	2.74613		272	1.04057
																G9	1.00812		273	1.04039
																G10	1.19844		274	1.03812
																G11	1.14394		275	1.03755
																G12			276	1.03741
																H1	2.60629		277	1.03661
																H2	1.25928		278	1.03591
																H3	2.67456		279	1.03421
																H4	1.03661		280	1.03372
																H5	0.905107		281	1.03322
																H6	1.38368		282	1.0331
																H7	1.02772		283	1.03302
																H8	1.08896		284	1.03166
																H9	1.26085		285	1.02783
																H10	1.42282		286	1.02772
																H11	3.89206		287	1.02522
																H12			288	1.02408
																A1	2.21804		289	1.02391
																A2	1.43074		290	1.02364
																A3	1.02522		291	1.01961
																A4	1.82232		292	1.01956
																A5	2.06736		293	1.01851
																A6	4.5767		294	1.01832
																A7	3.93544		295	1.01803
																A8	1.01851		296	1.01791
																A9	2.96171		297	1.01696
																A10	3.82037		298	1.01596
																A11	1.04835		299	1.01489
																A12			300	1.00847
																B1	1.01696		301	1.00812
																B2	0.982772		302	1.00791
																B3	2.42359		303	1.00774
																B4	1.14255		304	1.00671
																B5	1.37628		305	1.00175
																B6	1.9559		306	0.999078
																B7	1.52582		307	0.998332
																B8	1.46697		308	0.996877
																B9	1.04039		309	0.993985
																B10	1.45704		310	0.990853
																B11	1.83134		311	0.990432
																B12			312	0.989191
																C1	3.18805		313	0.989073
																C2	1.04218		314	0.988974
																C3	1.0708		315	0.986144
																C4	5.13406		316	0.985631
																C5	1.29239		317	0.985619
																C6	2.27472		318	0.985357
																C7	1.74737		319	0.982772
																C8	2.28001		320	0.980819
																C9	1.45309		321	0.97999
																C10	1.10008		322	0.977258
																C11	1.95501		323	0.97714
																C12			324	0.973772
																D1	3.61059		325	0.971045
																D2	2.8441		326	0.970753
																D3	1.54761		327	0.970527
																D4	1.25776		328	0.956997
																D5	1.1046		329	0.955228
																D6	1.47201		330	0.955022
																D7	2.02771		331	0.951263
																D8	1.10496		332	0.948795
																D9	2.14827		333	0.94703
																D10	1.03302		334	0.941664
																D11	1.01803		335	0.940885
																D12			336	0.93908
																E1	3.15093		337	0.933987
																E2	1.28866		338	0.929411
																E3	2.03462		339	0.925582
																E4	1.13077		340	0.925371
																E5	1.89153		341	0.922373
																E6	2.54282		342	0.91984
																E7	2.12822		343	0.919295
																E8	1.10199		344	0.907915
																E9	1.20329		345	0.907081
																E10	1.42586		346	0.905107
																E11	5.02269		347	0.900395
																E12			348	0.878802
																F1	1.79895		349	0.862339
																F2	1.04057		350	0.836113
																F3	2.26652		351	0.775578
																F4	1.06236
																F5	1.27118
																F6	1.15253
																F7	1.74178
																F8	1.05818
																F9	1.58406
																F10	1.54019
																F11	1.29166
																F12
																G1	2.81889
																G2	1.04631
																G3	2.52213
																G4	1.00671
																G5	1.53687
																G6	1.74566
																G7	1.67572
																G8	1.04951
																G9	1.73053
																G10	1.0331
																G11	1.68013
																G12
																H1	1.2646
																H2	1.43906
																H3	1.27806
																H4	2.22308
																H5	1.42503
																H6	3.42958
																H7	1.61176
																H8	1.29045
																H9	1.7977
																H10	1.47254
																H11	1.5556
																H12
															H3
															M4
															H4
															M5
															H5
															H6
															H7
															<> H8
															<> H9
